# Supplementary material for: Responses of Coix lacryma-jobi L. to Exogenous Phenolic Acid Treatments: Effects on Growth, Antioxidant Responses, and Leaf Metabolome
Source: Plants (Basel). 2026 Jun 29;15(13):2015. doi: 10.3390/plants15132015 (PMC13364040; doi:10.3390/plants15132015)
Supplement: Supplementary file 1 [file plants-15-02015-s001.zip]

Archive with 1 entries (1 files):
- plants-4358447-supplementary.pdf
